# Supplementary material for: Identification of phenotype-specific networks from paired gene expression–cell shape imaging data
Source: Genome Res. 2022 Apr;32(4):750–65. doi: 10.1101/gr.276059.121 (PMC8997347; doi:10.1101/gr.276059.121)
Supplement: Supplemental Material [file supp_gr.276059.121_Supplemental_Code.zip]

Archive with 30 entries (29 files):
- Barker_2022/
- Barker_2022/deSEQX.R
- Barker_2022/difseq.R
- Barker_2022/dorothea.R
- Barker_2022/enrich_fgsea.R
- Barker_2022/forGS.R
- Barker_2022/get_wgcna.R
- Barker_2022/glm_dorot.R
- Barker_2022/glm_tcga_analyis.R
- Barker_2022/heat.R
- Barker_2022/ind_sample.R
- Barker_2022/init_data.R
- Barker_2022/jackknif_wgcna.R
- Barker_2022/kinase_inhibition.R
- Barker_2022/module_content.R
- Barker_2022/omnipcsf.R
- Barker_2022/pathway_specific_pvalues.R
- Barker_2022/permuted_pathways.R
- Barker_2022/permuted_wgcna.R
- Barker_2022/Rap1_in_morphological.R
- Barker_2022/reactome_tf_reg.R
- Barker_2022/shape_groups.R
- Barker_2022/supplementary_tables.R
- Barker_2022/TCGA_analyse.R
- Barker_2022/TCGA_diffseq.R
- Barker_2022/TCGA_diff_death.R
- Barker_2022/TCGA_diff_stage.R
- Barker_2022/TFactivity_cell_lines.R
- Barker_2022/TRAIL_perturbation.R
- Barker_2022/wgcna.R
