# Supplementary material for: Identification of phenotype-specific networks from paired gene expression–cell shape imaging data
Source: Genome Res. 2022 Apr;32(4):750–65. doi: 10.1101/gr.276059.121 (PMC8997347; doi:10.1101/gr.276059.121)
Supplement: Supplemental Material [file supp_gr.276059.121_Supplemental_Code.zip › Barker_2022/jackknif_wgcna.R]

#!/usr/bin/Rscript

# AUTHOR:	Eirini Petsalaki
# Takes gene expression data (from init_data.R) and uses the WGCNA R package to construct a weighted gene correlated network. 
# Then, using our paired phenotypic data, we correlate the wgcn derived gene expression modules (GEMs) with these features, and 
# extract the modules that are relevant and write them in a file. 
# 
# INPUT: 
#          GeneXData,             	Gene expression data (counts pr gene) derived from init_data.R  
#          shapefeatmedian.csv    	Median features pairs with cell lines (or the common groups that 
#				  	can be paired with the expression data ) 
#
# OUTPUT:   
#	   correlation.txt                txt. file describing the relationships between GEMs and phenotype
#				                         	  features (Only those with |PCC|<0.5 and P<0.05).
#	   ALLgenesprmodule.tab		        file with the names of the GEMs and their gene contents. 
#

library(readr)
library(WGCNA)
library(flashClust)

path<-"~/phenotype_networks/data"
setwd(path)

####Data PREP####
input_data <- read.csv("../data/expression/GeneXData.csv")

for (variable in colnames(input_data)[4:17]) {
  GeneXData <- input_data[,1:17]
  GeneXData<-GeneXData[,colnames(GeneXData)!= variable]
  gene.IDs <- GeneXData$GeneID
  gene.names <- GeneXData$GeneName
  # format properly for WGCNA
  rownames(GeneXData) <- gene.IDs
  GeneXData$GeneName <- NULL
  GeneXData$GeneID <- NULL
  GeneXData$X <- NULL
  GeneXDiff<-GeneXData
  GeneXData <- as.data.frame(t(GeneXData))
  dim(GeneXData)
  # 14 cell lines, 15304 genes
  # LOG2 Transformation
  logXdat <- log2(GeneXData+1)
  colnames(logXdat) <- gene.IDs
  
  #stuff for diff X
  #GeneXDiff <- log2(GeneXDiff+1) #INCLUDING THIS SEEMS TO FUCK WIH MY BCV. ASK GIANNIS. 
  GeneXDiff$GeneID <- gene.IDs
  GeneXDiff$GeneName <- gene.names
  #write.csv(GeneXDiff, file = "../data/GeneXDataNorm.csv")
  
  # Run this to check if there are gene outliers
  gsg = goodSamplesGenes(logXdat, verbose = 3)
  gsg$allOK
  
  if (!gsg$allOK)
    
  {if (sum(!gsg$goodGenes)>0)
    printFlush(paste("Removing genes:", paste(names(logXdat)[!gsg$goodGenes], collapse= ", ")));
    if (sum(!gsg$goodSamples)>0)
      printFlush(paste("Removing samples:", paste(rownames(logXdat)[!gsg$goodSamples], collapse=", ")))
    logXdat= logXdat[gsg$goodSamples, gsg$goodGenes]
  }
  # Shape features table (traits)
  shapefeat <- read.csv("./phenotype_features/shapefeatmedian.csv")
  row.names(shapefeat) <- shapefeat$X
  shapefeat$X <- NULL
  shapefeat <- as.data.frame(shapefeat)
  shapefeat<-shapefeat[rownames(shapefeat)!= variable,]
  table(rownames(shapefeat)==rownames(GeneXData))
  
  ####RUN WGCA####
  
  #Construct a gene co-expression matrix and generate modules
  #build a adjacency "correlation" matrix
  
  enableWGCNAThreads()
  
  pickSoftThreshold(logXdat)
  #pick Soft power threshold based on the results of the preceding function.
  softPower = 9
  adjacency = adjacency(logXdat, power = softPower, type = "signed") #specify network type
  dim(adjacency)
  
  # Construct Networks
  #translate the adjacency into topological overlap matrix and calculate the corresponding dissimilarity:
  TOM = TOMsimilarity(adjacency, TOMType="signed") # specify network type
  dissTOM = 1-TOM
  
  # Generate Modules --------------------------------------------------------
  
  
  # Generate a clustered gene tree
  geneTree = flashClust(as.dist(dissTOM), method="average")
  plot(geneTree, xlab="", sub="", main= "Gene Clustering on TOM-based dissimilarity", labels= FALSE, hang=0.04)
  #This sets the minimum number of genes to cluster into a module
  minModuleSize = 30
  dynamicMods = cutreeDynamic(dendro= geneTree, distM= dissTOM, deepSplit=2, pamRespectsDendro= FALSE, minClusterSize = minModuleSize)
  dynamicColors= labels2colors(dynamicMods)
  MEList= moduleEigengenes(logXdat, colors= dynamicColors,softPower = 9)
  MEs= MEList$eigengenes
  MEDiss= 1-cor(MEs)
  METree= flashClust(as.dist(MEDiss), method= "average")
  
  
  #plots tree showing how the eigengenes cluster together
  #png(file="clusterwithoutmodulecolors10.png")
  #plot(METree, main= "Clustering of module eigengenes", xlab= "", sub= "",cex = 0.7)
  #set a threhold for merging modules. In this example we are not merging so MEDissThres=0.0
  #MEDissThres = 0.4
  MEDissThres = 0.0
  merge = mergeCloseModules(logXdat, dynamicColors, cutHeight= MEDissThres, verbose =3)
  mergedColors = merge$colors
  mergedMEs = merge$newMEs
  
  #plot dendrogram with module colors below it
  #png(file = "cluster10.png")
  plotDendroAndColors(geneTree, cbind(dynamicColors, mergedColors), c("Dynamic Tree Cut", "Merged dynamic"), dendroLabels= FALSE, hang=0.03, addGuide= TRUE, guideHang=0.05)
  plotDendroAndColors(geneTree, dynamicColors, "Dynamic Tree Cut", dendroLabels= FALSE, hang=0.03, addGuide= TRUE, guideHang=0.05)
  moduleColors = mergedColors
  colorOrder = c("grey", standardColors(50))
  moduleLabels = match(moduleColors, colorOrder)-1
  MEs = mergedMEs
  
  ####Correlate Phenotype Traits####
  
  #Define number of genes and samples
  nGenes = ncol(logXdat)
  nSamples = nrow(logXdat)
  #Recalculate MEs with color labels
  MEs0 = moduleEigengenes(logXdat, moduleColors)$eigengenes
  MEs = orderMEs(MEs0)
  plotEigengeneNetworks(MEs[seq(dim(MEs)[1],1),], "Eigengene dendrogram", marDendro = c(0,4,2,0),plotHeatmaps = FALSE)
  moduleTraitCor = cor(MEs, shapefeat, use= "p")
  moduleTraitPvalue = corPvalueStudent(moduleTraitCor, nSamples)
  
  
  #Print correlation heatmap between modules and traits
  #textMatrix= paste(signif(moduleTraitCor, 2), "\n(",
  #                  signif(moduleTraitPvalue, 1), ")", sep= ""
  strong.correlated.mods<-moduleTraitCor[as.logical(rowSums((moduleTraitCor > 0.5  | moduleTraitCor < -0.5) & moduleTraitPvalue < 0.05) != 0),]
  #replace all the nonsignificant associatons with 0 so it is easie to analyse 
  strong.correlated.mods[!(strong.correlated.mods > 0.5  | strong.correlated.mods < -0.5)] <- 0 
  textMatrix= paste(signif(strong.correlated.mods, 2))
  dim(strong.correlated.mods)== dim(strong.correlated.mods)
  #write_csv(x = data.frame(strong.correlated.mods, 
  #			modules = rownames(strong.correlated.mods)), 
  #			file = "~/phenotype_networks/data/wgcna/strong.correlated.mods.csv")
  colnames(shapefeat) <- c("Cell Area","Cell Width To Length", "Centers Distance",   "Ruffliness",
                           "Cellular Protrusion Area",    "Nucleus by Cell Area",      "Nucleus Roundness",
                           "Nucleus Area",        "Nucleaus Width To Length",  "Neighbour Fraction"   )
  #display the corelation values with a heatmap plot
  mod_names<-read.csv(file = "../data/module_names.csv")
  labeledHeatmap(Matrix= strong.correlated.mods,
                 xLabels= colnames(shapefeat),
                 yLabels= mod_names[match(rownames(strong.correlated.mods), mod_names$ME_names),]$new_name,
                 ySymbols= mod_names[match(rownames(strong.correlated.mods), mod_names$ME_names),]$new_name,
                 colorLabels= T,
                 colors= blueWhiteRed(50),
                 textMatrix= textMatrix,
                 setStdMargins= F,
                 cex.text= 0.6,
                 cex.lab.y = .8,
                 cex.lab.x = 1,
                 zlim= c(-1,1),
                 main= paste("Module-trait relationships"))
  textMatrix= signif(moduleTraitCor, 2)
  par(mar= c(7, 8.5, 6, 6))
  labeledHeatmap(Matrix= t(moduleTraitCor),
                 xLabels= names(MEs),
                 yLabels= colnames(shapefeat),
                 ySymbols= colnames(shapefeat),
                 colorLabels= FALSE,
                 colors= blueWhiteRed(50),
                 setStdMargins= FALSE,
                 cex.text= 0.6,
                 cex.lab.y = 0.8,
                 cex.lab.x = 1,
                 zlim= c(-1,1),
                 main= paste("Module-trait relationships"))
  
  genes <- colnames(logXdat)
  gene_mod <- cbind(genes, module=moduleColors)
  file_path<-paste0("~/Desktop/jackknife/", variable, ".csv")
  write.csv(file = file_path, x = gene_mod)
}
