# Supplementary material for: Identification of phenotype-specific networks from paired gene expression–cell shape imaging data
Source: Genome Res. 2022 Apr;32(4):750–65. doi: 10.1101/gr.276059.121 (PMC8997347; doi:10.1101/gr.276059.121)
Supplement: Supplemental Material [file supp_gr.276059.121_Supplemental_Code.zip › Barker_2022/TRAIL_perturbation.R]

  # Uses the kinase inhibitor data base to study the relationship between drug network properties and the size of the effect 
  # 
  # AUTHOR:	C.Barker
  # INPUT: 
  #          kinase_inhibition_data,                       Directory containing morphological data paired with drug peturbation  
  #                                                        availability: https://lincs.hms.harvard.edu/mills-unpubl-2015/
  #          csn_semsim.txt,                               regulatory network to be tested, with semantic similarity as edgeweights 
  #          dataset_20000_20200713081900.csv              Database with kinase inhibitor specificity 
  #                                                        availability: https://lincs.hms.harvard.edu/db/datasets/20000/
  #
  # OUTPUT:   plots including figure 4, 5 and UMAP for the features tested. 
  
  library(factoextra)
  library(tidyverse)
  library(stringr)
  library(ggplot2)
  library(ggridges)
  library(reshape2)
  
  szymkiewicz_simpson <- #overlap coeffcient (https://en.wikipedia.org/wiki/Overlap_coefficient)
    function(set1, set2){
      return (length(intersect(set1, set2)) / min(length(set1),length(set2)))
    }
  jaccard <- #jaccard index
    function(set1, set2){
      return (length(intersect(set1, set2)) / length(union(set1,set2)))
    }
  normalize <- function(x) { #min max norm 
    return ((x - min(x)) / (max(x) - min(x)))
  }
  nothing <- function(x) {
    return (x)
  }
  ####PARAMS####
  
  cell.line<-"HS578T"  ##MCF7 or SKBR3 or MCF10A or HS578T  
  property<-"_MOR_" #set which property you would like to study (_TXT_ for texture and _MOR_ for morphology)
  nuc.cyt<-"N" #if texture, set whether you want to observe the nucleic texture or the cytoplasmic texture 
  
  ##################MAIN##################
  
  ####network####
  setwd("~/cell_shapes/kinase_inhibition_data")
  net <- read.delim("~/phenotype_networks/network_results/csn_semsim.txt", header = TRUE) #get nodes in network #../data/totalNetwork.txt or ../sem_sim/semsimNet.txt for semanitic sim 
  nodes<-unique(union(net$from, net$to))
  data_kp<-read.csv(file = "~/barker_et_al_2021/HMS-LINCS-Mills-2015/complete_data.csv")
  
  #replace HMS LINC IDs with just LINC IDS
  data_kp$ID[grep("HMS", data_kp$ID)]<-gsub("[^0-9.-]", "", data_kp$ID[grep("HMS", data_kp$ID)]) 
  
  ctrls_total<-data_kp[data_kp$ID == "ctrl",] #get controls 
  #ctrls<-ctrls_total[ctrls_total$Treatment02 == "Null" | ctrls_total$Treatment02 == "DMSO",] #choose what type of controls you want NOTE: there are positive and negative ones. 
  ctrls<-ctrls_total[ctrls_total$Treatment02 == "TRAIL" & (ctrls_total$Treatment03 == "10ng/ml"),]#  | ctrls$Treatment02 == "Methanol" | ctrls$Treatment02 == "Ethanol"
  
  # treated <- treated[treated$Treatment03 == "10uM",] #get drug treatments of one concentration
  treated<-data_kp[data_kp$ID != "ctrl",] #get controls 
  
  ####LOAD DRUG TARGET MAPPINGS####
  #HMS LINCS small molecule library.  https://lincs.hms.harvard.edu/db/datasets/20000/
  
  ds_2000 <- read.csv("~/phenotype_networks/data/dataset_20000_20200713081900.csv", header = TRUE)
  ds_2000 <- ds_2000[ds_2000$Binding.Class <= 1,] #(Kd <100 uM) use this to set how many targets you want 1 is best 
  ds_2000 <- ds_2000 %>% #split the two constituent bits of the id 
    separate(HMSL.Small.Mol.HMS.LINCS.ID, c("ID1", "ID2"), "-")
  ds_2000 <- ds_2000 %>%
    group_by(ID1, ID2) %>% #group by those two bits of id and collapse the Kd <100 nM targets into sets. 
    summarize(target_set = str_c(HUGO.Gene.Symbol, collapse = ", "))
  
  ####WORK OUT INFLUENCE SCORE FOR EACH DRUG####
  
  library(igraph)
  g <- graph.edgelist(as.matrix(net[,1:2]), directed = T)
  deg<-page_rank(g) #degree, eigenvector, #pagerank #eccentricity 
  deg<-deg$vector
  influences<-c()
  no.targets<-c()
  for (target_set in ds_2000$target_set) {
    jac<-szymkiewicz_simpson(strsplit(target_set,", ")[[1]], nodes) #quant the level of overlap (0 = no overlap) 
    sum.degrees<-sum(deg[nodes[nodes %in% strsplit(target_set,", ")[[1]]]]) #get sum of the degrees/betweenness centrality 
    influence<-sum.degrees*jac
    no.targets<-c(no.targets, length(strsplit(target_set,", ")[[1]])) 
    influences<-c(influences,influence)
  }
  #plot(density(influences))
  
  #add this information to our drug target mapping file 
  ds_2000$ss_distance<-influences
  ds_2000$no.targets<-no.targets
  
  ####MERGE VARIABLES AND MAPPINGS####
  
  mapped.data<-merge(ds_2000, treated, by.x = "ID1", by.y = "ID") #merge them together through the lincs id 
  mapped.data<-mapped.data[mapped.data$no.targets < 5,] #only select cells treated with drugs that have less than 5 targets 
  #prep data 
  numeric.rel<-data.frame(distance = as.numeric(mapped.data$ss_distance), 
                          id = as.character(mapped.data$ID1), 
                          file = as.character(mapped.data$File),
                          target_sum = as.character(mapped.data$target_set),
                          mapped.data[,grep(property,colnames(mapped.data))],
                          DRAQ5_cyt_INT = mapped.data$Ch1_INT_Cytoplasm_intensity, #DRAQ5 cytoplasmic intensity 
                          DRAQ5_nuc_INT = mapped.data$Ch1_INT_Nucleus_intensity, #DRAQ5 nucleic intensity 
                          TMRE_cyt_INT = mapped.data$Ch2_INT_Cytoplasm_intensity, #TMRE cytoplasmic intensity
                          TMRE_nuc_INT = mapped.data$Ch2_INT_Nucleus_intensity) #TMRE nucleic intensity 
  numeric.ctrls<-data.frame(distance = NA, 
                            id = as.character(ctrls$ID), 
                            file = as.character(ctrls$File),
                            target_sum = ctrls$ID,
                            ctrls[,grep(property,colnames(ctrls))],
                            DRAQ5_cyt_INT = ctrls$Ch1_INT_Cytoplasm_intensity, #DRAQ5 cytoplasmic intensity 
                            DRAQ5_nuc_INT = ctrls$Ch1_INT_Nucleus_intensity, #DRAQ5 nucleic intensity 
                            TMRE_cyt_INT = ctrls$Ch2_INT_Cytoplasm_intensity, #TMRE cytoplasmic intensity
                            TMRE_nuc_INT = ctrls$Ch2_INT_Nucleus_intensity) #TMRE nucleic intensity 
  numeric.data<-rbind(numeric.rel, numeric.ctrls)
  ####REMOVE OUTLIERS USING ZSCORE####
  #z.score.cutoff<-3
  #numeric.data<-numeric.data[!rowSums(apply(numeric.data[,grep(property, colnames(numeric.data))], 2, scale) > z.score.cutoff | 
  #                                      apply(numeric.data[,grep(property, colnames(numeric.data))], 2, scale) < -z.score.cutoff),] 
  
  
  ####NORMALISE RELEVANT VARIABLES BY INTENSITY####
  
  #textural nucleur features by nucleus DRAQ5 intensity 
  numeric.data[,grep("Ch1_TXT_Nucleus_", colnames(numeric.data))]<-numeric.data[,grep("Ch1_TXT_Nucleus_", colnames(numeric.data))]/numeric.data$DRAQ5_nuc_INT
  #textural cytoplasmic features by cytoplasmic DRAQ5 intensity 
  numeric.data[,grep("Ch1_TXT_Cytoplasm_", colnames(numeric.data))]<-numeric.data[,grep("Ch1_TXT_Cytoplasm_", colnames(numeric.data))]/numeric.data$DRAQ5_cyt_INT
  #textural nucleur features by nucleus TMRE intensity 
  numeric.data[,grep("Ch2_TXT_Nucleus_", colnames(numeric.data))]<-numeric.data[,grep("Ch2_TXT_Nucleus_", colnames(numeric.data))]/numeric.data$TMRE_nuc_INT
  #textural cytoplasmic features by cytoplasmic TMRE intensity 
  numeric.data[,grep("Ch2_TXT_Cytoplasm_", colnames(numeric.data))]<-numeric.data[,grep("Ch2_TXT_Cytoplasm_", colnames(numeric.data))]/numeric.data$TMRE_cyt_INT
  #normalise morphological spots based on their respective reagent intensity. 
  if(property == "_MOR_"){
    numeric.data$Ch1_MOR_Cytoplasm_Spots_Small_Count<-numeric.data$Ch1_MOR_Cytoplasm_Spots_Small_Count/numeric.data$DRAQ5_cyt_INT #is one of these for nucleur and cyto staining? 
    numeric.data$Ch2_MOR_Cytoplasm_Spots_Small_Count<-numeric.data$Ch2_MOR_Cytoplasm_Spots_Small_Count/numeric.data$TMRE_cyt_INT
    numeric.data$Ch1_MOR_Nucleus_Spots_Small_Count<-numeric.data$Ch1_MOR_Nucleus_Spots_Small_Count/numeric.data$DRAQ5_nuc_INT
    numeric.data$Ch2_MOR_Nucleus_Spots_Small_Count<-numeric.data$Ch2_MOR_Nucleus_Spots_Small_Count/numeric.data$TMRE_nuc_INT
    numeric.data$x_MOR_Cytoplasm_Spots_Smll_Count<-rowMeans(data.frame(numeric.data$Ch1_MOR_Cytoplasm_Spots_Small_Count, numeric.data$Ch2_MOR_Cytoplasm_Spots_Small_Count),na.rm = T)
    numeric.data$x_MOR_Nucleus_Spots_Smll_Count<-rowMeans(data.frame(numeric.data$Ch1_MOR_Nucleus_Spots_Small_Count, numeric.data$Ch2_MOR_Nucleus_Spots_Small_Count),na.rm = T)
  }
  
  numeric.data[,grep("_Spots_Small_Count", colnames(numeric.data))]<-NULL
  numeric.data[,grep("_INT", colnames(numeric.data))]<-NULL
  
  #textural cytoplasmic features by cytoplasmic average intensity 
  
  #remove perim2area as these are variables derived from other variables 
  numeric.data[,grep("perim2area", colnames(numeric.data))] <- NULL
  
  #LOG FOLD change relative to MEDIAN of CONTROLs
  lfc.df<-data.frame(lincs.id = numeric.data$id, distance = numeric.data$distance, apply(numeric.data[,grep(property, colnames(numeric.data))], 2,  function(x) log10(x/(median(x[numeric.data$id == "ctrl"],na.rm = T)+0.01))))
  
  
  
  #z.data<-data.frame(lincs.id = numeric.data$id, distance = numeric.data$distance, apply(numeric.data[,grep(property, colnames(numeric.data))], 2, scale))
  z.data<-lfc.df # use either nz.sep or z.data. the former is data normalised per batch and the latter is it normalised all together 
  melt.z.data<-reshape2::melt(z.data, id=c("lincs.id","distance")) 
  melt.z.data<-melt.z.data[which(!is.infinite(melt.z.data$value)),] #get rid of infinite values 
  
  library(data.table)
  variance_drug<-lapply(unique(melt.z.data$lincs.id), function(y){lapply(unique(melt.z.data$variable), function(x){median(melt.z.data$value[melt.z.data$lincs.id == y & melt.z.data$variable == x])})})
  names(variance_drug)<-unique(melt.z.data$lincs.id)
  for (drug in names(variance_drug)) {
    names(variance_drug[[drug]])<-unique(melt.z.data$variable)
  }
  drug_var_df<-data.frame(rbindlist(variance_drug))
  drug_var_df$id<-as.character(unique(melt.z.data$lincs.id))
  
  molt_drug_var <- reshape2::melt(drug_var_df, id.vars=c("id"))
  molt_drug_var$fill <- molt_drug_var$id == "ctrl"
  molt_drug_var$distance<-ds_2000$ss_distance[match(molt_drug_var$id , ds_2000$ID1)]
  molt_drug_var$in_out <- molt_drug_var$distance == 0 | is.na(molt_drug_var$distance)
  molt_drug_var$kinase_targets<-ds_2000$target_set[match(molt_drug_var$id, ds_2000$ID1)]
  library(ggrepel)
  # Change the position
  molt_drug_var<-molt_drug_var[complete.cases(molt_drug_var), ]
  is_outlier <- function(x) {
    return(x < quantile(x, 0.25) - 1.5 * IQR(x) | x > quantile(x, 0.75) + 1.5 * IQR(x))
  }
  molt_drug_var$combined_variable <- paste(molt_drug_var$variable, molt_drug_var$in_out, sep = "__")
  dat <- molt_drug_var %>% tibble::rownames_to_column(var="outlier") %>% group_by(variable) %>% mutate(is_outlier=ifelse(is_outlier(value), value, as.numeric(NA)))
  dat$outlier[which(is.na(dat$is_outlier))] <- as.numeric(NA)
  dat$outlier[!is.na(dat$outlier)]<-dat$kinase_targets[!is.na(dat$outlier)]
  p<-ggplot(dat, aes(x=value, y=variable, fill=in_out, colour = in_out)) +
    geom_boxplot(position=position_dodge(1)) +
    geom_point(position=position_jitterdodge(jitter.width = 0.2))  + geom_label_repel(aes(label = outlier,fill = factor(in_out)), color = 'black', size = 6, box.padding = .7) +
    theme(legend.position = "bottom")
  p
  
  
  
  KS_test_var<-molt_drug_var
  KS_test_var$IN<-KS_test_var$distance!=0
  KS_test_var<-KS_test_var[!is.na(KS_test_var$value),]
  KS_test_var<-KS_test_var[!is.na(KS_test_var$IN),]
  
  KS_results<-list()
  for (variable in unique(KS_test_var$variable)) {
    KS_results[[variable]] = ks.test(x = KS_test_var$value[KS_test_var$variable == variable & KS_test_var$IN ==T],
                                     y = KS_test_var$value[KS_test_var$variable == variable & KS_test_var$IN ==F])
  }
  
  ggplot(molt_drug_var, aes(reorder(variable, value), value,label = id, fill=log10(distance+0.00000001))) +
    geom_boxplot(width=0.3, size=1.5, fatten=1.5, colour="grey70") +
    geom_point(colour="red", size=2, alpha=0.5) +
    geom_line(aes(group=variable), colour="red", linetype="11")
  
  
  
  #t.test with all the drugs vs the control 
df.pval.results<-c()
for (variable in unique(melt.z.data$variable)) {
  variance<-c()
  dis<-c()
  drg<-c()
  for (drug in unique(melt.z.data$lincs.id)) {
    mean.difference <- mean(melt.z.data$value[melt.z.data$variable == variable & melt.z.data$lincs.id == drug], na.rm = T)# -
    # mean(melt.z.data$value[melt.z.data$variable == variable & melt.z.data$lincs.id == "ctrl"], na.rm = T)
    var.drug<-var(melt.z.data$value[melt.z.data$variable == variable & melt.z.data$lincs.id == drug])
    variance<-c(variance, sqrt((mean.difference)^2))
    distscor<-(unique(melt.z.data$distance[melt.z.data$variable == variable & melt.z.data$lincs.id == drug]))
    dis<-c(dis, distscor)
    drg<-c(drg, drug)
  }
  pval.results<-data.frame(dis, variance, variable, drg)
  df.pval.results <- rbind(df.pval.results, pval.results)
}  
  
  
df.pval.results$infl <- as.character(df.pval.results$dis > as.numeric(quantile(df.pval.results$dis , .8, na.rm = T)))
df.pval.results$in_or_no <- df.pval.results$dis != 0


ggplot(df.pval.results[which(!is.na(df.pval.results$in_or_no)),], aes(x=variable, y=variance, fill=in_or_no)) +
  geom_boxplot(position=position_dodge(0.8))+
  geom_jitter(position=position_dodge(0.8))+theme_minimal()  + theme( axis.line = element_line(colour = "black", size = .5, linetype = "solid"))
